# Supplementary material for: Impact of program transfer from a non-governmental organization to a district health office: Evaluation of a program integrating water treatment and hygiene kits into reproductive health and HIV services, Machinga District, Malawi, 2010-2012
Source: PLoS One. 2019 Jul 31;14(7):e0219984. doi: 10.1371/journal.pone.0219984 (PMC6668799; doi:10.1371/journal.pone.0219984)
Supplement: S1 Data — (ZIP) [file pone.0219984.s001.zip]

Archive with 3 entries (3 files):
- anc_plosone_sub.csv
- DataDictionary_MalawiStudy_PlosOne_July2019.docx
- maternity_plosone_sub.csv
