# Supplementary material for: Impact of program transfer from a non-governmental organization to a district health office: Evaluation of a program integrating water treatment and hygiene kits into reproductive health and HIV services, Machinga District, Malawi, 2010-2012
Source: PLoS One. 2019 Jul 31;14(7):e0219984. doi: 10.1371/journal.pone.0219984 (PMC6668799; doi:10.1371/journal.pone.0219984)
Supplement: S1 Data — (ZIP) [file pone.0219984.s001.zip › anc_plosone_sub.csv]

Facility	ANC1	ANC2	ANC3	ANC4	ANC5	all_ANC	first_visit	SP_no	SP_yes	FeFo_tabs120	syp_neg	syp_pos	syp_unk	NVP	BL_FU	fac_size
Gawanani Health Centre	28	67	92	45	20	252	6	96	156	46	179	1	72	0	0	0
Machinga Health Centre	95	123	153	72	7	450	36	274	175	71	317	2	130	0	0	0
Mangamba Health Centre	143	190	245	123	24	725	96	321	404	50	473	4	248	8	0	0
Nainunje Health Centre	89	134	218	196	51	688	49	270	418	140	344	8	336	0	0	0
Namandanje Health Centre	179	231	208	90	11	719	45	309	410	1	74	2	643	3	0	0
Nayuchi Health Centre	50	65	121	145	77	458	10	138	320	205	444	4	10	0	0	0
Ntholowa Health Centre	85	116	142	70	4	417	37	224	193	67	171	1	245	0	0	0
Gawanani Health Centre	61	77	124	116	38	416	75	216	200	105	317	0	7	41	1	0
Machinga Health Centre	66	79	93	103	53	394	63	116	278	85	287	3	104	25	1	0
Mangamba Health Centre	221	281	348	256	51	1157	82	597	660	3	729	3	425	44	1	0
Nainunje Health Centre	109	168	207	141	32	657	49	265	392	20	391	5	261	41	1	0
Namandanje Health Centre	90	160	272	171	30	723	79	326	377	220	526	4	193	40	1	0
Nayuchi Health Centre	72	84	124	168	90	538	52	163	375	28	477	5	56	11	1	0
Ntholowa Health Centre	77	110	231	129	29	576	50	165	411	63	517	3	56	34	1	0
Chikweo Health Centre	319	351	399	246	63	1378	87	711	667	69	698	7	673	0	0	1
Mpiri Health Centre	197	413	493	281	79	1463	84	479	984	193	552	2	909	0	0	1
Mposa Health Centre	92	141	238	249	65	785	72	262	523	113	482	24	279	0	0	1
Namanja Helth Centre	199	258	331	228	73	1089	86	547	542	58	750	4	335	0	0	1
Ngokwe Health Centre	188	295	368	217	35	1103	105	485	618	94	903	11	189	0	0	1
Nsanama Health Centre	266	549	719	268	43	1845	150	1127	718	23	866	8	971	0	0	1
Ntaja Health Centre	405	485	640	611	267	2408	447	1087	1321	130	813	34	1561	0	0	1
Nyambi Health Centre	236	306	386	183	44	1155	85	473	682	125	588	0	567	0	0	1
Chikweo Health Centre	325	391	404	225	40	1385	127	456	929	9	624	2	759	43	1	1
Mpiri Health Centre	358	410	585	432	70	1855	208	304	1551	13	197	1	1657	22	1	1
Mposa Health Centre	106	137	223	199	49	714	78	245	469	42	453	5	256	60	1	1
Namanja Helth Centre	162	254	251	183	39	889	102	599	290	0	454	6	429	34	1	1
Ngokwe Health Centre	217	372	466	254	23	1332	99	712	435	21	700	2	630	17	1	1
Nsanama Health Centre	374	397	610	288	39	1708	148	930	778	1	370	1	1337	53	1	1
Ntaja Health Centre	400	547	713	396	77	2133	326	851	742	1	176	1	1956	90	1	1
Nyambi Health Centre	310	422	423	182	34	1371	82	580	791	4	124	1	1246	61	1	1
