# Supplementary material for: Impact of program transfer from a non-governmental organization to a district health office: Evaluation of a program integrating water treatment and hygiene kits into reproductive health and HIV services, Machinga District, Malawi, 2010-2012
Source: PLoS One. 2019 Jul 31;14(7):e0219984. doi: 10.1371/journal.pone.0219984 (PMC6668799; doi:10.1371/journal.pone.0219984)
Supplement: S1 Data — (ZIP) [file pone.0219984.s001.zip › maternity_plosone_sub.csv]

Facility_Name	HIV_prev_neg	HIV_prev_pos	HIV_new_neg	HIV_new_pos	no_test	all_HIV	all_HIV_pos	ART_labor	deliv_fac	deliv_transit	deliv_other_fac	deliv_home	BL_FU	fac_size
GAWANANI H/C	162	28	2	0	4	196	28	3	167	6	0	2	0	0
MACHINGA H/C	215	20	6	0	13	254	20	5	205	13	1	5	0	0
MPOSA H/C	381	27	3	2	2	415	29	3	343	9	0	8	0	0
NAINUNJE H/C	370	38	1	0	0	409	38	8	350	30	1	18	0	0
NAMANJA H/C	334	29	6	1	0	370	30	8	347	16	1	3	0	0
NAYUCHI H/C	187	19	4	0	1	211	19	6	175	5	1	15	0	0
NTHOLOWA H/C	240	24	0	0	5	269	24	1	225	19	0	5	0	0
GAWANANI H/C	294	20	2	0	4	320	20	16	286	13	0	0	1	0
MACHINGA H/C	252	20	0	0	3	275	20	20	221	16	3	0	1	0
MPOSA H/C	297	19	2	0	0	318	19	18	287	8	0	3	1	0
NAINUNJE H/C	380	35	12	1	11	439	36	35	416	11	0	8	1	0
NAMANJA H/C	281	15	0	0	38	334	15	14	285	25	0	14	1	0
NAYUCHI H/C	185	21	13	1	9	229	22	21	176	2	0	37	1	0
NTHOLOWA H/C	386	33	5	1	4	429	34	28	405	23	0	2	1	0
CHIKWEO H/C	551	29	3	0	15	598	29	7	477	57	1	31	0	1
MANGAMBA H/C	496	29	25	3	3	556	32	9	510	12	0	11	0	1
MPIRI H/C	818	42	2	0	13	875	42	3	795	20	0	19	0	1
NAMANDANJE H/C	478	42	15	1	10	546	43	21	472	19	0	6	0	1
NGOKWE H/C	537	24	0	0	10	571	24	2	522	19	0	11	0	1
NSANAMA H/C	1152	68	7	1	47	1275	69	8	1227	15	0	21	0	1
NTAJA H/C	1249	94	0	0	15	1358	94	27	1109	83	1	64	0	1
NYAMBI H/C	797	63	27	3	3	893	66	16	785	35	1	35	0	1
CHIKWEO H/C	512	17	18	0	39	586	17	16	525	39	0	15	1	1
MANGAMBA H/C	731	21	4	0	6	762	21	22	725	18	0	17	1	1
MPIRI H/C	465	21	0	0	311	797	21	17	741	2	0	7	1	1
NAMANDANJE H/C	439	36	7	0	6	488	36	35	410	17	0	8	1	1
NGOKWE H/C	564	10	4	1	1	580	11	9	575	8	0	1	1	1
NSANAMA H/C	1007	75	0	0	45	1127	75	70	1045	51	0	11	1	1
NTAJA H/C	1054	79	8	0	122	1263	79	74	1047	94	0	94	1	1
NYAMBI H/C	687	45	136	11	51	930	56	38	894	7	2	24	1	1
